# Supplementary material for: Effect of Extraction Solvent and Temperature on Polyphenol Profiles, Antioxidant and Anti-Inflammatory Effects of Red Grape Skin By-Product
Source: Molecules. 2021 Sep 7;26(18):5454. doi: 10.3390/molecules26185454 (PMC8471016; doi:10.3390/molecules26185454)
Supplement: Supplementary file 1 [file molecules-26-05454-s001.zip]

Archive with 1 entries (1 files):
- molecules-1332197-supplementary.pdf
